# Supplementary material for: Analysis of Vitamin D and VDR Expression in Women with Advanced Endometriosis: A Case–Control Study in Thailand
Source: Biomedicines. 2025 Jun 30;13(7):1605. doi: 10.3390/biomedicines13071605 (PMC12292792; doi:10.3390/biomedicines13071605)
Supplement: Supplementary file 1 [file biomedicines-13-01605-s001.zip]

Archive with 1 entries (1 files):
- biomedicines-3695063-Supplementary Materials.pdf
